# Supplementary material for: Radioactive Seed Localization for Nonpalpable Breast Lesions: Systematic Review and Meta-Analysis
Source: Diagnostics (Basel). 2024 Feb 17;14(4):441. doi: 10.3390/diagnostics14040441 (PMC10887864; doi:10.3390/diagnostics14040441)
Supplement: Supplementary file 1 [file diagnostics-14-00441-s001.zip]

Archive with 1 entries (1 files):
- diagnostics-2741586-supplementary.pdf
